# Supplementary material for: The Role of Burnout Dimensions, Job Stress, and Work–Life Balance in Multisite Musculoskeletal Pain Among Academicians in Türkiye: A Cross-Sectional Study
Source: Healthcare (Basel). 2026 May 27;14(11):1475. doi: 10.3390/healthcare14111475 (PMC13256750; doi:10.3390/healthcare14111475)
Supplement: Supplementary file 1 [file healthcare-14-01475-s001.zip]

Archive with 1 entries (1 files):
- healthcare-4192595-supplementary.pdf
